# Supplementary material for: Can different information channels promote farmers’ adoption of Agricultural Green Production Technologies? Empirical insights from Sichuan Province
Source: PLoS One. 2024 Aug 8;19(8):e0308398. doi: 10.1371/journal.pone.0308398 (PMC11309494; doi:10.1371/journal.pone.0308398)
Supplement: S1 Data — (XLS) [file pone.0308398.s001.xls]

## Sheet: Sheet1
Number of village cadres	Number of civil servant	Distance from the town	Gender	Age	Education	Political background	Village cadres	Work experience	AGPT adoption	Internet	train
0	0	7	1	49	2	0	0	0	2	0.571006	2
1	0	6	0	39	2	0	0	0	1	0.775675	1
0	0	7	0	24	3	0	0	1	2	0.161666	3
0	0	10	1	49	2	0	0	0	1	0.263794	3
0	0	8	1	48	2	1	0	1	2	-0.0432106	0
0	0	14	1	49	4	0	0	1	2	1.59752	3
0	0	10	1	44	1	0	0	0	2	0.263794	2
1	1	7	1	49	1	1	1	0	1	-0.350215	0
0	0	4	0	42	3	0	0	1	1	0.981928	1
0	0	4	1	44	2	0	0	1	1	-0.0434177	8
0	0	15	1	48	3	0	0	1	2	1.08227	0
0	0	10	1	35	5	1	0	1	2	0.980345	2
0	0	4	1	49	2	0	0	0	0	0.0593313	0
0	0	2	0	49	3	0	0	0	2	-0.759762	0
0	0	2	1	49	5	1	0	1	1	-0.657427	0
0	0	16	1	31	4	1	0	1	2	1.49202	1
1	0	10	1	31	4	1	1	1	2	0.673341	2
1	0	5	1	34	5	1	1	1	2	0.98172	3
0	1	7	1	33	5	1	0	1	1	1.69669	2
1	0	20	1	49	3	1	1	1	1	1.39127	1
0	0	35	0	49	1	0	0	0	1	0.264001	1
1	0	7	1	31	3	0	0	1	1	0.571006	2
0	0	15	1	38	3	0	0	1	2	1.90452	6
0	0	20	1	49	2	1	0	0	0	-1.16931	0
0	0	35	1	49	2	0	0	1	1	0.161459	0
0	0	1	0	49	2	0	0	0	0	0.570799	0
0	0	5	1	49	2	0	0	1	0	0.0591242	0
0	0	12	1	49	3	1	0	1	2	-1.16931	1
0	0	7	1	23	4	0	0	1	3	0.0593313	0
0	0	10	1	36	3	1	0	1	2	0.980552	2
0	0	10	0	39	4	0	0	1	2	1.1866	3
0	0	6	1	30	3	0	0	1	2	1.79882	3
0	0	7	1	48	2	0	0	1	2	1.08289	1
0	0	6	1	49	2	0	0	1	2	-0.350215	0
0	0	6	1	47	2	0	0	1	2	2.92608	3
0	0	5	1	32	3	0	0	1	2	1.28735	2
0	0	12	1	49	2	0	0	1	2	0.161459	6
0	0	10	1	48	3	0	0	1	1	0.161666	1
0	0	10	1	44	3	0	0	1	2	0.571006	3
0	0	15	1	42	3	0	0	1	1	1.08247	1
0	0	26	1	49	2	0	0	1	0	-0.657427	2
0	0	12	1	45	3	0	0	0	1	0.87801	3
0	0	7	1	45	3	0	0	1	2	-0.350422	5
0	0	10	1	45	2	0	0	1	2	-0.555092	6
0	0	9	1	42	3	0	0	3	2	-0.657427	0
0	0	10	1	39	2	0	0	1	1	1.28714	3
0	0	25	1	49	2	0	0	1	0	-0.24788	0
0	0	10	1	43	4	1	0	1	1	-0.145546	1
0	0	15	0	49	4	0	0	1	1	1.08289	2
0	0	6	1	43	3	1	0	1	3	4.15335	8
0	0	12	1	45	2	1	0	1	2	0.981928	5
0	0	10	1	48	0	0	0	1	2	-0.452757	1
0	0	12	1	49	1	0	0	0	0	3.3357	1
0	0	4	1	42	2	0	0	0	2	0.570799	2
0	0	10	0	45	2	0	0	0	1	0.161666	2
0	0	40	1	49	1	0	0	1	1	0.571213	0
0	0	15	1	33	2	0	0	0	2	0.161459	1
1	0	39	1	49	1	0	1	0	1	-0.555092	1
0	0	50	0	49	3	0	0	1	1	0.673341	0
0	0	14	1	45	3	0	0	1	1	-0.452757	1
0	0	15	1	46	3	0	0	1	2	0.162834	2
0	0	12	1	31	4	0	0	1	0	-0.24788	1
0	0	20	1	40	2	0	0	1	1	-0.555092	2
0	0	45	1	49	3	1	0	1	0	-0.0432106	1
0	0	10	1	49	2	0	0	0	1	0.0593313	0
0	0	25	1	31	5	0	0	1	2	-0.0432106	4
0	0	20	0	34	3	0	0	1	1	-0.145546	3
0	0	20	1	49	1	0	0	0	2	-0.350215	0
1	0	8	1	49	2	1	1	0	2	0.676298	0
0	0	17	1	49	2	0	0	1	3	0.0591242	3
0	0	40	0	49	2	0	0	1	2	-0.759762	2
1	0	13	1	47	3	0	1	1	3	1.08227	5
0	0	34	0	49	2	0	0	1	3	-0.350215	3
0	0	7	0	49	2	0	0	1	0	0.0593313	0
0	0	20	1	34	4	0	0	1	1	1.80102	2
0	0	15	1	47	2	0	0	1	2	0.264001	2
0	0	16	0	39	2	0	0	1	1	-0.350422	0
1	0	10	1	49	4	1	1	1	1	0.161666	1
1	0	15	0	33	3	0	0	1	1	0.775675	2
0	0	25	0	48	3	0	0	0	1	0.366336	5
0	0	6	1	50	2	0	0	1	2	0.263794	2
0	2	14	0	47	2	0	0	1	2	3.7438	5
0	0	10	1	29	3	0	0	1	1	-0.145753	1
0	1	17	1	24	3	1	0	1	1	1.69786	1
0	0	3	1	50	3	0	0	1	2	-0.0432106	3
0	0	15	1	45	4	1	0	1	1	1.59477	3
0	0	20	1	47	2	0	0	1	1	0.777258	1
0	0	4	1	50	1	0	0	0	2	-0.0432106	3
0	0	12	1	47	2	0	0	0	1	0.0589171	3
1	0	12	1	45	3	1	1	1	1	0.366336	1
1	0	10	1	50	3	0	1	1	3	2.00528	4
1	0	10	1	50	4	1	1	1	1	-0.555092	2
0	0	20	1	50	1	0	0	0	2	0.366336	3
0	0	30	0	50	3	0	0	1	2	1.28735	2
0	0	5	1	39	2	0	0	0	3	-0.759762	0
0	0	6	1	34	4	1	1	0	2	0.0593313	0
0	0	4	1	47	3	0	0	0	3	-0.350215	0
0	0	30	1	50	3	1	0	1	2	1.28735	6
0	0	1.5	1	30	2	0	0	0	2	0.468878	0
0	0	2	1	50	2	0	0	0	2	-1.16931	0
0	0	1	1	48	2	0	0	0	2	-1.16931	0
0	0	10	1	50	3	0	0	0	1	-1.16931	0
0	1	15	0	42	3	0	0	0	0	-0.759762	0
0	0	3	1	50	2	0	0	0	0	-0.759762	0
0	0	16	1	30	5	1	0	0	3	1.08584	0
1	0	7	1	33	4	1	1	0	3	-1.16931	0
0	0	7	0	38	3	0	0	0	2	-0.350215	0
0	0	40	1	50	3	1	0	1	1	0.264001	2
0	0	28	1	50	2	1	0	1	2	-0.452757	4
0	0	35	1	50	3	0	0	1	2	1.08289	0
0	0	28	1	50	2	0	0	0	1	0.263587	1
0	0	6	1	50	2	0	0	1	1	1.18501	0
0	0	3	1	0	3	0	0	0	1	0.163041	0
0	0	2	1	42	2	0	0	0	3	0.163041	0
0	0	1	1	48	2	0	0	0	3	0.163041	0
0	0	10	1	50	2	0	0	1	2	-0.0418354	0
1	0	9	0	47	3	1	1	0	2	0.0593313	0
0	1	6	0	48	3	0	0	0	1	-0.350215	0
0	0	4	1	33	3	0	0	0	1	-0.759762	0
0	0	2	0	36	2	0	0	0	1	-0.759762	0
0	0	15	1	50	2	0	0	1	1	0.979931	3
0	0	12	1	50	3	0	0	1	1	-0.145546	2
0	0	3.5	0	45	3	0	0	0	2	-1.16931	0
0	0	2	1	39	3	0	0	0	1	-0.350215	0
0	0	4	0	48	2	0	0	0	1	-0.759762	0
0	0	8	1	33	3	0	0	0	1	-1.16931	0
0	0	1	0	24	3	0	0	0	2	-0.350215	0
0	0	2	1	47	2	0	0	0	2	-0.246505	0
0	0	12	0	50	2	0	0	0	1	0.161459	3
0	0	18	1	50	2	0	0	1	1	0.777051	3
0	0	2	0	45	2	0	0	0	2	-1.16931	0
0	0	30	1	34	2	0	0	0	3	-0.759762	0
0	0	22	0	48	2	0	0	0	2	0.266751	0
0	1	16	1	50	2	0	0	1	1	1.18522	3
0	0	38	1	45	2	0	0	0	2	-0.350215	0
1	0	15	0	28	3	1	1	0	2	-0.350215	0
0	0	15	0	32	3	1	0	0	2	1.08584	0
0	0	5	1	50	2	0	0	0	1	-1.16931	0
0	0	6	1	43	3	0	0	0	3	-0.350215	0
1	0	7	1	43	3	1	1	0	0	-1.16931	0
1	0	2	1	44	2	0	0	0	0	-0.759762	0
0	0	2	1	32	3	0	0	0	2	1.49539	0
0	0	1	0	33	5	1	1	0	3	1.5991	0
0	0	1	0	27	4	0	0	0	2	0.468878	0
0	0	2	0	46	3	0	0	0	3	-0.350215	0
0	0	6	1	34	2	0	0	0	3	0.0593313	0
0	1	3	1	38	5	0	0	0	2	0.163041	0
0	0	3	1	50	2	0	0	0	0	-1.16931	0
0	1	23	0	50	2	0	0	0	1	-0.759762	0
0	0	20	1	50	3	0	0	0	1	-1.16931	0
0	0	15	1	50	1	0	0	0	1	-0.759762	0
0	0	65	1	38	2	0	0	1	2	0.571006	1
0	0	72	1	40	4	1	0	1	2	2.21057	1
0	0	25	1	50	3	0	0	1	2	0.163041	4
0	0	30	0	48	1	0	0	0	1	-0.657427	0
0	0	36	1	50	1	0	0	1	3	0.983303	0
0	0	39	1	50	2	0	0	1	2	2.62266	2
0	0	50	1	38	2	0	0	1	3	1.18639	1
0	0	40	1	48	2	0	0	1	3	1.29189	3
0	0	10	0	47	4	0	0	1	2	0.984678	1
0	1	12	0	38	4	0	0	1	2	1.18501	1
0	0	13	0	42	4	0	0	1	2	2.41345	5
0	0	15	0	50	2	0	0	0	2	-0.350215	0
0	0	6	1	47	3	0	0	0	1	0.0591242	1
0	0	17	1	50	2	0	0	0	1	-0.350215	1
0	0	15	1	34	3	0	0	0	1	0.161666	0
0	0	15	1	35	4	0	0	1	2	0.468671	0
1	0	3	1	33	4	1	1	1	3	-1.16931	0
0	0	7.5	1	47	3	0	0	1	2	0.980345	0
0	0	6	1	47	4	0	0	1	2	2.00686	4
0	0	40	0	50	1	0	0	1	2	-1.16931	2
0	0	12	1	42	3	1	0	1	2	-0.964639	8
0	0	15	1	50	1	0	0	0	1	-1.16931	0
0	0	28	1	50	2	0	0	1	1	-0.350215	0
0	0	30	1	50	2	0	0	1	1	-0.145753	1
0	0	44	0	50	1	0	0	0	1	0.263794	2
0	0	11	1	45	2	1	0	1	2	-0.759762	0
0	0	16	1	38	4	0	0	1	0	-0.0432106	1
1	0	8	1	51	1	0	0	1	1	-0.350422	3
0	0	11	1	47	2	0	0	1	3	1.49339	2
0	0	20	1	46	2	0	0	1	2	0.468464	1
0	0	15	1	48	3	1	0	1	2	0.879386	3
0	0	15	1	51	3	0	0	1	1	-0.350422	3
0	0	25	1	45	2	1	0	1	3	0.980552	6
1	0	15	1	51	2	0	1	0	1	-0.145753	3
0	0	28	1	44	2	0	0	1	2	0.0591242	2
0	2	10	0	51	2	0	0	0	2	5.58741	10
0	0	5	1	51	2	0	0	0	0	-1.16931	0
1	0	15	1	51	4	1	1	0	1	0.983303	6
0	0	25	1	51	1	0	0	1	2	-0.452757	2
1	0	35	1	44	2	0	1	1	2	-0.555092	0
0	0	32	0	48	3	0	0	1	2	1.59594	5
0	0	6	1	51	2	0	0	1	1	0.673133	2
0	0	10	1	51	2	0	0	1	1	0.161252	2
1	0	20	1	51	1	0	0	0	0	-0.759762	5
0	0	19	1	51	2	0	0	1	3	0.877803	5
1	1	25	1	51	1	0	0	0	1	-0.759762	0
1	0	27	0	45	2	0	1	0	2	0.468671	2
1	0	27	0	41	4	1	1	0	2	-0.452757	4
0	0	40	1	51	2	0	0	1	0	-1.16931	1
0	0	30	1	51	2	0	0	0	1	0.0593313	0
0	0	35	1	51	1	0	0	0	0	-0.759762	0
0	0	10	1	51	3	0	0	0	3	-0.759762	0
0	0	21	1	46	2	0	0	1	2	-0.145546	3
0	0	25	1	43	2	1	0	1	1	0.775883	0
0	0	10	1	51	1	0	0	0	1	-1.16931	0
1	0	30	1	48	2	0	1	1	2	-0.555092	0
0	0	17	1	51	3	0	0	0	1	-0.0432106	3
0	0	20	1	48	2	1	0	0	1	-0.555092	0
0	0	30	0	51	2	0	0	0	2	-1.16931	1
0	0	20	1	51	2	0	0	1	0	-0.657427	0
0	0	38	1	51	2	0	0	1	2	4.35919	5
0	0	20	1	45	2	0	0	1	1	0.366336	1
0	0	25	1	34	1	0	0	1	1	-0.555092	2
1	0	26	0	47	2	1	1	0	1	0.264001	5
0	0	30	1	51	1	0	0	1	0	-1.16931	0
1	0	17	1	39	2	1	1	1	3	1.08289	0
0	0	25	0	35	4	0	0	1	2	2.82891	2
0	0	20	1	45	2	0	0	0	2	-0.555092	0
0	0	25	1	51	2	0	0	1	3	0.879593	1
0	0	3	1	51	2	0	0	1	0	-0.555092	0
0	0	4	1	52	3	0	0	1	3	4.46352	2
0	0	10	0	52	1	0	0	0	1	-0.657427	0
0	0	35	0	48	1	0	0	0	0	-1.16931	0
0	0	25	1	41	2	0	0	1	0	-0.657427	0
0	0	24	1	52	2	0	0	1	1	0.366129	4
0	0	30	0	40	3	0	0	1	1	-1.16931	0
0	0	18	1	52	3	0	0	1	2	1.08247	3
0	0	10	1	52	3	0	0	1	2	1.59573	1
0	0	25	1	48	2	0	0	1	2	2.20857	1
0	0	30	1	45	2	0	0	1	1	0.161252	3
1	0	35	1	41	2	0	0	0	2	1.08247	1
1	0	70	1	52	2	1	1	1	1	0.365922	3
0	0	40	0	47	3	0	0	0	1	0.161459	0
0	0	25	1	52	2	0	0	1	2	0.366336	2
1	0	35	1	46	4	0	1	1	1	-0.759762	0
0	0	40	1	45	2	0	0	1	2	0.570799	0
1	0	27	1	52	2	1	1	1	1	0.468671	2
0	0	30	1	48	2	1	0	1	3	0.878217	6
0	0	25	1	39	2	0	0	1	2	0.0591242	3
1	0	10	1	52	2	0	1	1	0	0.264001	0
1	0	40	0	41	3	1	1	0	1	0.161459	0
0	0	20	1	47	2	0	0	1	1	-1.16931	3
0	1	20	1	52	3	0	0	1	2	0.0591242	2
0	0	30	1	34	3	0	0	1	3	0.983303	3
0	0	10	1	52	2	0	0	1	1	0.366336	3
0	0	25	1	46	2	1	0	1	1	-0.145753	0
0	0	12	0	52	2	0	0	1	1	0.161666	5
0	0	26	1	35	3	0	0	0	2	0.265376	1
0	0	10	0	52	1	0	0	0	1	0.673341	8
0	0	9	0	52	2	0	0	1	1	0.0591242	8
1	0	40	1	52	2	1	1	1	2	-1.16931	1
1	0	20	1	46	3	1	1	1	1	0.366336	0
0	0	18	1	48	1	0	0	0	2	0.366129	0
0	0	40	1	52	1	0	0	3	2	-0.350215	2
1	0	45	1	52	3	1	1	0	2	-0.246505	0
0	0	30	1	40	4	0	0	0	2	-0.657427	0
1	0	27	1	34	3	1	0	1	1	-0.145546	2
0	0	36	1	52	3	0	0	1	2	-1.06697	3
0	0	30	1	52	2	1	0	1	2	0.263794	1
0	0	4	0	33	5	1	0	1	1	0.572381	0
0	0	20	1	52	1	0	0	1	0	-1.16931	2
1	0	5	1	46.28	4	0	0	1	1	1.28756	1
0	0	37	1	52	2	0	0	1	1	-0.145546	2
0	0	2	1	33	2	0	0	0	3	0.264001	1
0	0	7.5	1	46.28	3	0	0	0	2	-0.452757	0
0	0	18	1	52	3	1	0	1	0	-0.350422	2
0	0	9	0	48	2	0	0	1	1	0.367711	0
0	0	6	1	48	2	0	0	1	0	0.468464	2
0	0	30	1	52	2	0	0	1	1	-0.350215	0
1	0	6	1	40	3	0	0	1	1	-0.350422	0
1	0	6	1	45	2	0	1	1	1	0.0591242	0
0	0	25	1	33	3	0	0	1	0	0.0591242	0
0	0	3	1	29	4	0	0	1	2	2.00411	3
0	0	1	1	46	2	1	0	1	1	-0.452757	3
0	0	2	1	48	2	0	0	1	2	0.775883	1
0	0	28	1	52	1	0	0	0	2	-0.657427	0
0	0	10	1	28	3	0	0	1	2	-0.24788	1
0	0	10	1	28	4	1	0	0	0	0.0593313	0
0	0	13	1	41	3	0	0	1	2	0.87801	0
0	0	15	1	36	3	0	0	1	2	1.28756	2
0	0	20	1	40	3	0	0	1	2	0.265376	1
0	0	27	1	33	4	0	0	1	1	0.367711	1
0	0	15	1	48	1	0	0	1	3	-0.24788	1
0	0	3	1	43	3	0	0	1	1	0.468671	1
0	0	6	1	40	2	0	0	0	2	-0.452757	0
1	0	11	1	52	4	1	1	1	0	-0.145546	0
1	0	15	1	40	4	1	1	1	1	-0.0432106	0
1	0	17	1	53	4	1	1	1	2	3.4368	5
0	0	5	1	53	2	0	0	1	1	1.38968	4
0	0	7	1	32	3	0	0	1	1	0.776844	1
0	0	8	1	53	3	0	0	1	1	2.51599	1
2	0	15	1	30	3	0	0	0	1	-0.14417	1
0	0	6	1	27	4	0	0	1	1	-0.24788	1
0	0	7	1	43	2	0	0	1	0	-0.555092	0
1	0	15	1	38	4	1	1	1	0	1.18543	0
0	0	3	1	53	2	0	0	0	2	-0.759762	0
0	0	20	1	35	3	0	0	1	1	0.775883	7
0	0	10	1	30	2	0	0	1	1	0.365922	3
1	0	10	1	37	2	0	0	1	1	-0.0434177	0
0	0	5	1	47	3	0	0	1	1	0.673341	3
0	0	50	1	53	2	1	0	0	1	-0.452757	2
0	0	10	1	45	2	0	0	1	2	0.468671	2
0	0	6	1	48	2	0	0	0	1	1.08247	3
0	0	15	1	36	3	0	0	1	1	-0.145546	1
0	0	5	1	53	2	0	0	1	0	-0.14417	2
0	0	12	1	40	2	0	0	1	1	2.20816	4
0	0	25	1	53	2	0	0	1	1	1.49243	1
0	0	30	0	53	1	0	0	1	2	-0.145753	1
0	1	12	1	53	2	0	0	0	1	-0.350422	4
0	0	8	1	46	2	1	0	1	1	0.161252	1
0	0	12	1	53	3	0	0	0	2	0.0589171	3
0	0	13	1	53	2	1	0	0	1	0.366336	2
0	0	10	1	53	1	0	0	1	2	-0.0432106	3
0	0	12	1	45	1	0	0	0	1	-0.759762	5
0	0	12	1	32	4	0	0	1	2	3.23233	3
0	0	12	1	38	2	0	0	1	2	0.161252	1
0	0	15	1	53	3	1	0	0	2	-0.759762	0
0	0	6	1	39	2	0	0	1	2	-0.0434177	5
0	0	10	1	53	2	0	0	0	2	0.0593313	0
0	0	15	1	53	4	0	0	0	2	1.08584	0
0	1	25	0	53	2	0	0	0	0	-0.759762	0
0	0	15	1	53	1	0	0	1	0	-0.759762	0
0	0	20	1	53	2	0	0	1	0	-1.16931	1
0	0	4	1	28	3	0	0	1	3	2.72066	8
0	0	40	0	53	1	0	0	0	0	-0.350215	0
0	0	4	1	53	5	1	0	0	1	-0.350215	0
0	0	10	1	37	2	0	0	1	1	-0.0432106	0
1	0	3	1	33	4	1	1	1	3	1.6971	0
0	0	3	1	35	2	1	0	1	1	-0.248087	3
0	0	40	1	53	1	0	0	0	2	-0.14417	1
0	0	30	1	53	1	0	0	0	1	-1.16931	0
0	0	29.5	1	53	2	0	0	0	2	-1.16931	2
0	0	30	1	53	1	0	0	1	1	-0.657427	0
0	0	9	1	47	3	0	0	1	0	-0.0432106	6
0	0	6	1	41	2	1	0	1	1	0.571006	10
1	0	18	1	37	2	0	0	1	2	0.571006	10
0	0	8	1	43	2	1	0	1	1	2.3127	10
0	0	35	1	53	2	0	0	0	0	-0.145546	2
0	0	3	1	33	3	0	0	1	2	0.980138	3
2	1	6	1	53	2	0	1	1	1	-0.759762	1
0	0	8	1	32	4	0	0	1	2	0.775468	10
0	0	70	1	53	1	0	0	0	1	-1.16931	0
0	0	7	1	54	1	0	0	1	2	2.41345	4
1	0	25	1	42	0	0	1	1	0	1.59435	8
1	1	10	1	54	2	1	1	1	2	0.366129	10
0	0	40	0	54	1	0	0	0	1	-0.145546	0
0	0	5	1	54	3	0	0	0	1	-0.759762	0
0	0	60	1	54	1	0	0	0	0	-0.759762	1
0	0	60	1	54	4	0	0	1	1	0.264001	6
1	0	26	1	54	2	1	1	0	2	2.10665	3
0	0	23	1	54	2	0	0	1	2	-0.24788	0
0	0	20	1	54	1	0	0	0	1	-0.759762	4
1	0	23	1	54	4	1	1	1	3	3.43817	10
0	0	10	1	54	2	0	0	0	3	1.08309	1
0	0	10	1	54	1	0	0	1	1	-0.24788	1
0	0	15	1	54	1	0	0	1	1	1.18639	7
0	0	20	1	54	2	0	0	0	1	0.468671	5
1	0	20	1	54	2	1	1	1	2	0.263794	4
0	0	5	0	54	2	0	0	0	1	-0.759762	0
0	0	13	1	43	2	1	0	1	1	-0.145546	2
1	0	2	0	54	2	0	0	0	2	-0.759762	0
0	0	39	1	54	2	0	0	1	1	-1.16931	0
1	0	13	1	48	4	1	1	1	0	-0.452757	2
0	0	13	1	45	3	0	0	1	0	-1.06697	2
0	0	10	1	54	1	0	0	0	0	-0.246505	0
0	0	15	0	36	3	0	0	1	0	0.161459	2
0	2	54	1	54	2	0	0	2	0	-0.555092	0
0	0	28	1	54	2	0	0	0	2	-0.657427	1
0	0	20	1	48	2	0	0	0	1	0.571006	3
0	0	25	1	54	3	0	0	1	0	0.0591242	2
0	0	29	1	54	3	0	0	1	1	-0.0432106	0
0	0	5	1	39	3	0	0	0	1	0.163041	0
0	0	40	1	54	1	0	0	0	1	-0.24788	2
1	0	30	1	54	3	1	1	1	1	-0.145753	1
0	0	5	1	42	1	0	0	0	1	-0.759762	0
1	0	38	1	54	2	1	1	1	2	-1.16931	2
1	0	29	1	54	2	1	0	1	1	-0.248087	1
0	0	3	1	42	3	0	0	0	2	-0.246505	0
1	0	2.5	1	39	4	1	1	0	1	-1.16931	0
1	0	3	1	31	4	1	1	0	1	-0.350215	0
0	0	2	1	39	4	1	0	0	2	-0.350215	0
0	0	30	0	54	1	0	0	1	1	-0.452757	0
0	0	1	1	48	2	0	0	0	1	-0.759762	0
0	0	4	1	39	3	1	0	0	1	-0.759762	0
1	0	30	1	54	2	0	0	1	1	-0.24788	3
0	0	3	0	42	3	0	0	0	2	-0.350215	0
1	0	3.5	1	46	3	1	1	0	3	1.18955	0
0	0	3	1	44	2	0	0	0	1	-0.759762	0
1	0	2	1	40	2	0	0	0	1	0.0593313	0
0	0	3	0	40	3	0	0	0	0	-0.759762	0
0	0	10	0	54	1	0	0	1	0	-0.759762	0
0	0	20	1	54	4	0	0	0	0	-1.16931	3
0	0	25	0	54	2	0	0	0	1	0.0593313	0
0	0	4	1	46	3	0	0	0	0	-0.759762	0
0	0	3	1	39	3	0	0	0	2	-0.759762	0
0	0	6	1	39	2	0	0	0	3	-0.759762	1
0	0	2	0	41	3	1	1	0	3	0.572588	0
0	0	0.5	0	41	4	0	0	0	1	0.266751	0
0	0	15	1	54	1	0	0	0	0	-0.350215	0
0	0	10	1	46	3	1	0	0	1	-0.350215	0
0	0	40	1	54	1	0	0	0	1	-1.16931	0
1	0	20	1	45	4	1	1	0	3	0.163041	0
0	0	12	1	40	3	0	0	0	2	-0.246505	0
1	0	15	1	37	4	1	1	0	3	0.468878	0
0	0	70	1	54	2	0	0	1	0	-1.16931	0
0	0	12	1	43	3	0	0	0	3	-0.350215	0
0	0	20	1	48	2	0	0	0	0	-0.759762	0
0	0	15	0	55	2	0	0	1	3	-0.759762	1
0	0	20	1	55	1	0	0	0	1	-0.145546	0
0	0	20	1	41	3	1	0	0	2	-0.246505	0
0	0	5	1	55	2	1	0	0	2	-0.656052	0
0	0	20	1	46	3	1	0	0	1	-1.16931	0
0	0	4	1	55	2	0	0	0	1	-0.759762	0
0	1	25	1	55	2	0	0	1	1	0.777051	1
1	0	20	1	37	3	1	1	0	1	-0.759762	0
0	0	22	1	55	3	1	0	1	1	0.775883	2
0	0	16	1	48	3	0	0	0	2	-0.759762	0
0	0	30	1	38	4	0	0	0	2	-1.16931	0
0	0	25	1	55	1	0	0	0	1	-0.657427	0
0	0	20	1	45	5	1	0	0	2	-1.16931	0
1	0	25	1	44	3	0	0	0	1	-1.16931	0
0	0	20	1	55	2	0	0	1	2	0.161252	3
1	0	24	1	37	3	0	1	1	1	0.468671	0
0	0	6	1	55	2	0	0	1	1	0.878217	8
1	0	4.5	1	55	1	0	1	1	1	-0.145546	2
0	4	17	1	55	2	0	0	0	0	0.87801	2
1	0	20	1	48	2	1	1	1	1	-0.452757	2
0	2	30	1	55	2	1	0	1	1	1.08268	6
0	0	10	1	55	3	0	0	1	3	0.0604994	2
0	0	18	1	55	2	1	0	1	2	0.366336	2
0	0	20	1	46	2	0	0	1	2	0.161666	0
0	0	8	1	43	3	0	0	1	1	0.674923	5
0	0	6	1	44	3	0	0	1	1	1.28756	6
1	0	16	1	25	4	1	1	1	2	0.161459	1
0	0	19.4	1	47	3	1	0	1	2	1.59477	2
0	1	32	0	46	4	0	0	1	0	-0.145546	0
0	0	23	1	55	3	0	0	1	2	0.470046	2
0	0	23	1	48	2	0	0	1	1	-0.555092	2
1	0	38	1	30	2	0	0	1	0	0.264001	6
0	0	15	0	45	1	0	0	1	2	-0.452757	1
0	0	25	1	36	3	0	0	1	2	-0.657427	2
0	0	10	1	55	0	0	0	0	0	-1.16931	1
0	0	20	1	55	1	0	0	1	1	0.0591242	2
0	0	23	0	55	3	0	0	0	2	-1.16931	0
0	0	39	0	47	2	0	0	1	1	-0.350422	0
0	0	30	1	55	2	0	0	0	3	-1.16931	0
0	0	39	1	42	1	0	0	1	1	-0.759762	0
1	0	40	1	46	3	1	1	1	1	0.674716	2
0	0	23	1	55	3	1	0	1	2	1.4936	0
0	0	39	1	55	3	0	0	0	1	-1.16931	1
0	0	39	1	41	1	0	0	0	1	-0.0418354	0
0	0	38	1	40	2	0	0	1	2	0.981513	1
1	0	3	0	55	4	1	1	0	1	-1.16931	0
1	0	39	1	28	3	1	1	1	1	1.29051	1
1	0	40	1	55	2	1	1	0	2	0.0593313	0
0	0	20	1	55	2	0	0	0	1	-0.759762	1
0	0	26	1	55	2	0	0	0	1	-0.657427	1
1	0	40	1	38	4	1	0	1	1	1.28893	0
0	0	60	1	55	1	0	0	1	0	-0.350215	1
1	0	47	1	30	3	0	0	1	1	0.161459	3
0	0	47	1	40	3	0	0	1	2	1.28893	2
0	0	47	1	40	2	0	0	1	1	0.468671	3
0	0	45	1	48	3	0	1	1	2	0.161666	2
0	0	25	1	34	4	1	1	1	2	-0.248087	2
0	0	20	1	55	2	0	0	1	2	-1.16931	0
0	0	20	1	46	2	0	0	1	1	-1.16931	0
1	0	45	1	45	3	1	0	1	2	-0.555092	1
0	0	30	1	55	2	0	0	1	0	-1.16931	5
0	0	32	1	40	2	0	0	1	1	-0.350215	0
0	0	40	1	35	1	0	0	1	3	0.468464	0
1	0	37	1	55	2	0	1	1	2	0.980345	1
0	0	24	1	38	4	1	0	1	2	1.90294	0
0	0	50	1	27	2	0	0	1	2	-0.657427	0
0	0	20	1	46.28	2	1	0	1	1	-0.0432106	0
0	0	30	1	46	3	0	0	1	0	0.161459	3
0	0	35	1	41	1	0	0	1	0	-1.16931	1
0	0	40	1	44	2	0	0	1	2	-0.657427	1
0	0	39	1	43	3	0	0	1	1	0.673133	10
0	0	60	1	55	1	0	0	1	0	-1.16931	2
0	0	39	1	32	3	0	0	0	0	0.365922	1
0	0	39	1	46.28	1	1	1	0	0	-0.452757	6
1	0	30	1	55	3	1	1	1	1	-0.24788	5
0	0	33	1	55	2	0	0	1	0	-1.16931	1
0	0	10	1	55	3	1	0	1	0	-0.759762	2
1	0	21	1	55	4	1	1	1	2	1.59635	2
0	0	42	1	55	1	0	0	1	0	0.879386	0
0	0	35	1	44	2	0	0	0	2	1.18818	1
0	0	50	0	55	1	0	0	0	1	-1.16931	0
0	0	70	1	55	1	0	0	0	1	-1.16931	0
0	0	70	1	55	1	0	0	1	0	-1.16931	0
0	0	40	0	42	3	0	0	1	0	-0.759762	0
0	0	50	1	55	1	0	0	0	1	-1.16931	0
1	0	48.2	1	42	4	1	1	0	2	0.468878	0
0	0	52	1	45	4	0	0	0	1	-0.246505	0
0	0	37	0	39	2	0	0	0	2	-1.16931	0
1	0	7	0	56	3	0	1	1	0	1.49223	2
0	0	10	1	56	3	0	0	1	1	-1.16931	3
1	0	20	1	44	3	1	1	0	1	-0.350215	0
0	0	30	1	33	2	0	0	0	1	-0.246505	0
1	0	30	1	47	2	1	1	0	2	-0.759762	0
0	0	40	1	39	2	0	0	0	0	-0.350215	0
0	0	18	1	56	3	0	0	0	1	-0.555092	0
1	0	7.5	1	43	3	1	1	0	1	-0.350215	0
0	0	7.5	0	47	2	0	0	0	1	-1.16931	0
0	0	7.5	1	34	4	0	0	0	2	-0.350215	0
0	1	10	1	47	2	0	0	0	0	0.163041	0
0	0	8	0	32	4	1	0	0	0	0.0593313	0
1	0	16	1	56	3	0	0	1	2	0.673133	4
0	1	59	0	56	2	0	0	0	2	-0.24788	0
0	0	20	1	56	2	0	0	1	2	0.879593	3
0	0	8	1	30	3	0	0	0	1	0.163041	0
0	0	15	1	43	1	0	1	0	1	-0.759762	0
0	0	11	1	48	1	1	0	0	1	-0.246505	0
0	0	30	1	56	2	1	0	0	2	-0.452757	3
0	0	30	1	56	3	1	0	0	2	-1.16931	0
0	0	1.5	1	42	3	0	0	0	2	0.0593313	0
0	0	1	1	45	2	0	0	0	1	-1.16931	0
0	1	2	1	42	2	0	0	0	2	0.572588	0
0	0	2	1	35	5	1	0	0	2	-0.246505	0
0	0	4	1	25	4	0	0	0	1	0.572588	0
1	0	30	1	56	2	1	1	1	2	-1.16931	0
0	0	3	1	42	3	0	0	0	0	-0.759762	0
0	0	12	1	42	2	0	0	0	3	-1.16931	0
0	0	11	1	38	2	0	0	0	2	-0.350215	0
0	0	25	0	46	4	0	0	0	3	0.572588	0
0	0	25	1	56	2	0	0	1	1	2.20795	2
0	0	20	1	42	5	0	0	0	3	1.08584	0
0	0	20	0	45	2	0	0	0	3	-0.350215	0
0	0	13	1	38	3	1	0	0	0	-1.16931	0
1	0	30	1	56	4	1	1	0	2	0.468671	4
0	0	23	1	56	1	0	0	1	1	-0.657427	0
0	0	45	1	41	3	1	0	0	3	0.0593313	0
0	0	25	1	38	2	0	0	0	1	0.572588	0
0	0	8	1	41	4	1	0	0	0	-0.350215	0
1	0	40	1	38	2	1	0	0	1	-0.350215	0
0	0	22	1	56	2	0	0	1	2	0.468671	3
0	0	15	1	56	2	1	0	0	0	0.979931	3
1	1	13	0	45	5	1	1	0	2	-0.246505	0
0	0	4	1	56	2	0	0	1	0	-0.555092	2
0	0	10	1	32	2	0	0	0	2	-1.16931	0
0	0	18	1	45	3	0	0	1	2	0.265376	3
0	0	29	1	56	1	0	0	1	1	-0.452757	1
0	0	20	1	56	1	0	0	1	1	-0.350215	0
0	0	62	0	56	1	0	0	1	0	-0.759762	0
0	0	35	1	56	1	0	0	0	1	-1.16931	1
0	0	20	0	42	1	1	0	0	0	-0.759762	1
0	0	10	0	46	2	0	0	0	0	-0.555092	2
1	0	36	1	56	2	0	1	1	2	0.572381	0
0	0	20	1	56	2	0	0	0	1	-0.759762	3
0	0	25	1	33	3	0	0	0	2	2.51895	4
0	0	60	1	56	1	0	0	0	0	-1.16931	2
0	0	50	1	48	2	0	0	3	0	0.161666	1
0	0	30	1	36	4	0	0	3	1	-0.0434177	2
0	0	60	1	45	1	0	0	1	2	-0.24788	1
0	0	30	1	56	5	1	0	1	2	1.79965	3
1	0	45	1	29	4	0	1	0	1	1.49161	0
0	0	30	0	45	1	0	0	3	1	-1.16931	0
1	0	30	1	56	2	0	1	1	1	1.28776	2
0	0	9	1	56	1	0	0	1	0	-1.16931	0
0	0	6	1	56	2	0	0	1	0	0.263794	3
0	0	70	1	56	2	0	0	0	0	-0.759762	0
1	0	51	1	48	2	1	1	1	2	-0.14417	2
0	1	4	1	57	3	0	0	1	1	0.674923	1
0	0	10	1	57	2	0	0	1	1	0.673341	3
0	0	15	1	57	3	1	0	0	1	-0.759762	0
0	0	2	1	57	1	1	0	0	2	-0.759762	0
0	1	50	1	57	3	0	0	0	1	0.471421	5
0	0	30	1	40	2	0	0	0	1	-0.759762	3
0	0	15	1	57	2	0	0	1	2	3.02904	5
0	0	29	1	57	2	1	0	0	1	-1.16931	1
1	0	21	1	45	2	1	1	1	2	-0.759762	1
1	0	24	1	48	3	1	1	1	2	-0.759762	1
0	0	35	1	57	2	0	0	0	2	0.878217	7
1	0	19	2	35	3	0	0	1	1	-0.350422	3
1	0	26	1	57	2	1	1	1	2	0.571006	5
0	1	20	1	57	4	1	1	1	2	-0.145546	2
0	0	14	1	57	2	0	0	0	1	0.775675	4
0	0	30	0	25	2	0	0	0	2	-0.657427	1
1	0	12	1	57	4	1	1	0	1	-0.657427	10
0	2	4	1	57	3	0	0	1	1	0.161459	4
0	0	24	1	47	2	0	0	0	1	-0.555092	1
0	0	30	1	47	1	0	0	0	2	-0.759762	1
0	0	7	1	57	3	1	0	1	1	0.571006	2
0	1	19	1	57	4	0	0	0	2	-0.555092	2
1	0	18	1	57	2	0	1	1	0	0.366336	4
0	0	21	1	48	3	1	0	0	0	-1.16931	2
0	0	28	0	47	2	0	0	1	0	-1.16931	1
1	0	30	1	31	2	1	1	1	0	-0.452757	0
0	0	29	1	32	3	0	0	1	0	-1.16931	1
0	0	5	1	57	2	0	0	0	0	-1.16931	0
0	0	26	1	39	4	1	1	1	1	2.21015	1
0	0	30	1	27	3	0	0	1	2	-0.24788	0
0	0	1	1	57	1	0	0	0	0	-1.16931	0
0	0	30	1	57	3	0	0	0	1	-1.16931	0
0	0	10	1	57	2	0	0	1	2	-0.555299	10
0	0	50	0	57	1	0	0	0	0	-0.350215	0
1	0	25	1	57	4	1	1	1	1	-0.555092	2
0	0	40	1	57	2	0	0	0	1	-0.553717	2
0	0	36.5	1	57	2	0	0	0	2	-0.964639	0
0	0	22	1	38	3	0	0	1	1	-1.16931	0
0	0	35	1	48	2	0	0	1	1	-0.145753	1
1	0	39	1	57	1	0	1	1	1	-0.452757	0
0	0	30	1	57	2	0	0	0	1	-0.24788	1
0	0	30	1	57	1	0	0	0	0	-1.16931	5
0	0	50	1	57	2	0	0	0	0	-0.759762	0
0	0	30	1	47	2	0	0	1	1	1.28873	2
0	0	5	1	58	2	0	0	0	1	1.90157	2
0	0	15	1	58	3	1	0	1	2	1.79923	2
0	0	3	0	58	1	0	0	0	0	-0.350215	0
0	0	22	1	58	2	0	1	0	0	-1.16931	0
1	0	32	1	58	2	1	1	1	2	-1.16931	6
1	0	27	1	58	2	1	1	1	0	-0.555092	2
0	0	28	1	47	2	1	0	0	1	-0.657427	5
1	0	32	1	44	2	1	1	1	1	1.59435	4
0	0	24	1	58	1	0	0	0	1	-0.759762	1
0	0	25	1	58	3	0	0	1	2	2.10582	3
0	0	12	1	58	1	0	0	0	0	-0.145753	3
0	0	38	1	58	2	0	0	0	1	-1.06697	1
0	0	40	1	58	3	0	0	1	0	-0.248087	1
0	0	19	1	48	2	0	0	1	1	-1.16931	0
0	0	30	1	58	2	1	0	1	0	-0.759762	2
1	0	35	1	58	4	1	1	1	2	1.90611	5
0	0	29	1	58	2	0	0	1	1	1.79923	2
1	0	18	1	58	2	0	1	1	0	-1.16931	0
0	0	10	1	58	1	0	0	0	1	-1.16931	0
0	0	30	1	58	2	0	0	0	1	1.18522	3
0	0	37	1	58	1	0	0	0	1	-1.16931	4
0	0	9	0	58	1	0	0	1	0	-1.16931	0
0	0	30	1	48	1	0	0	0	0	-1.16931	0
0	0	10	1	58	2	0	0	0	0	-0.350215	0
0	0	32	1	58	1	0	0	0	0	-1.16931	8
0	0	50	1	58	0	0	0	1	0	-1.16931	0
0	0	5	1	59	2	0	0	0	1	-1.16931	0
1	0	16	1	59	3	1	0	0	2	-0.657634	3
0	0	18	1	59	2	0	0	1	1	-0.759762	1
0	0	45	1	59	2	0	0	1	1	-0.657427	1
0	0	37	1	59	1	0	0	0	0	0.980552	3
0	0	30	1	60	2	0	0	1	1	-0.657427	1
0	0	30	1	60	2	1	0	1	1	-0.555092	1
0	0	20	1	61	2	0	0	0	2	-0.14417	5
0	0	30	1	61	2	1	0	1	1	-0.759762	0
0	0	27	1	61	3	0	1	0	2	-0.657427	0
0	0	39	1	61	2	0	0	0	1	-0.555092	1
0	0	20	1	61	1	1	1	1	2	0.366336	3
1	0	25	1	61	2	1	1	1	1	0.980345	5
0	0	10	1	61	1	1	0	1	0	-0.759762	1
0	0	30	1	61	1	0	0	0	0	-1.16931	5
0	0	70	1	61	1	0	0	0	0	-0.145546	0
1	0	10	1	62	1	0	1	0	2	1.08564	3
0	0	9	0	62	2	1	0	1	1	0.0591242	10
0	0	37	1	62	1	0	0	0	1	-0.145546	4
1	0	20	1	62	2	1	1	1	1	-1.06697	2
0	0	10	1	62	1	0	0	0	1	-0.759762	0
0	0	30	0	44	3	0	0	1	2	-0.350422	5
1	0	20	1	42	3	1	1	1	1	-0.350422	5
0	1	19	1	63	2	0	0	0	1	-0.452757	1
0	0	5	1	63	1	0	0	0	1	-1.16931	0
0	0	30	1	63	2	1	0	1	2	-0.759762	0
0	0	40	1	63	1	0	0	0	1	-1.16931	2
1	0	28	1	63	2	1	0	0	1	-0.145753	1
0	0	20	1	63	2	0	0	1	1	-0.145546	0
0	0	12	1	63	3	0	0	1	1	-1.16931	0
0	0	35	1	44	2	0	0	1	0	-1.16931	0
0	0	25	1	37	4	0	0	1	0	-1.16931	1
0	0	50	1	63	1	0	0	0	0	-1.16931	0
0	0	20	1	42	2	0	0	1	1	-0.555092	1
0	0	32	1	64	2	0	0	0	2	-1.16931	2
1	0	30	2	38	2	0	0	1	2	0.572381	3
0	0	42	1	64	2	0	0	1	1	0.0591242	4
0	0	25	1	65	1	0	0	0	2	-0.759762	3
0	0	25	1	65	1	0	0	1	1	-0.0434177	0
0	0	4	1	65	2	0	0	1	3	-0.248087	3
0	0	20	1	65	2	0	0	1	1	-0.248087	1
0	0	30.5	1	65	1	0	0	0	2	-0.657427	2
0	0	18	1	65	1	0	1	1	1	-0.350215	3
0	0	17	1	65	1	0	1	0	2	-1.16931	2
0	0	30	1	65	2	0	0	0	1	-0.657427	1
0	0	24	1	65	1	0	0	1	0	-1.16931	0
0	0	30	1	65	1	0	0	0	0	-1.16931	0
0	0	10	1	38	3	0	0	1	1	-0.759762	0
0	0	15	1	65	1	0	0	0	0	0.0593313	0
0	0	8	1	65	2	1	0	0	1	-0.759762	2
0	0	15	0	65	1	0	0	0	0	-1.16931	0
0	0	30	1	65	1	0	0	0	0	-1.16931	1
0	0	34	1	65	2	0	0	0	1	-1.16931	0
1	0	20	1	66	2	1	1	1	0	-0.657427	2
0	0	4	1	66	1	0	0	0	1	-1.16931	0
0	0	38	1	66	2	0	0	0	1	0.980552	1
1	0	12	1	44	4	1	1	1	3	-0.759762	0
0	0	5	0	36	3	0	0	1	1	1.08406	2
0	0	37	1	66	1	0	0	0	0	-1.16931	0
0	0	10	1	66	2	1	0	0	1	-0.759762	0
1	0	5	1	43	1	0	1	0	1	1.38989	1
0	0	9	1	66	2	0	0	1	0	-1.16931	0
0	1	45	1	66	2	0	0	0	1	-0.759762	0
0	0	38	1	66	1	0	0	0	2	-1.16931	0
0	0	5	1	33	2	0	0	1	3	0.263794	1
0	0	28	1	46	3	0	0	1	1	-0.24788	1
0	0	35	1	66	1	0	0	1	0	-1.16931	0
1	0	12	1	67	1	1	1	1	0	-0.24788	2
0	0	8	1	67	1	0	1	0	0	-1.16931	0
1	0	24	1	67	2	1	1	0	2	1.70123	2
0	0	29	1	67	1	0	0	0	2	-1.16931	2
1	0	18	1	67	1	0	1	1	0	-1.16931	0
0	0	18	1	67	2	0	0	0	0	-0.759762	0
0	0	19	1	67	2	0	0	1	1	-0.759762	0
0	0	4	1	68	2	1	0	1	2	0.366336	0
0	0	30	1	35	2	0	0	1	1	2.00369	1
0	0	13	1	68	2	0	0	0	1	-1.16931	0
0	0	35	1	68	1	1	0	1	1	-1.16931	0
0	0	30	1	68	1	0	0	0	1	-1.16931	1
0	0	15	0	68	1	0	0	0	0	-1.16931	0
0	0	20	1	68	1	0	0	0	0	-1.16931	1
0	0	40	1	42	2	0	0	1	0	0.0591242	1
0	0	30	1	69	1	1	0	0	1	-0.350215	2
0	0	25	1	70	1	1	1	1	1	-0.145546	2
0	0	13	1	70	2	0	0	0	0	-1.16931	1
0	0	30	1	70	1	0	0	1	0	-1.16931	0
0	0	10	1	71	1	0	0	0	1	-1.16931	0
0	0	40	1	71	1	0	0	1	0	-1.16931	0
0	0	30	1	71	1	0	0	0	1	-1.16931	1
0	0	10	1	71	1	0	0	1	0	-0.350215	0
0	0	18	1	72	1	0	0	1	1	-0.24788	6
0	0	30	1	73	2	0	0	1	0	-1.16931	1
0	0	10	1	74	1	0	0	0	1	-1.16931	0
0	0	40	1	48	2	0	0	1	1	-1.06697	2
0	0	10	0	76	1	0	0	0	0	-1.16931	0
0	0	26	1	78	1	0	0	0	1	-1.16931	1
0	0	18	1	78	2	0	0	1	0	-1.16931	0
0	0	45	1	39	1	0	0	1	0	0.161666	0
